# Supplementary material for: The Combination of Shading and Potassium Application Regulated the Bulb Active Ingredients Accumulation in Fritillaria thunbergii Miq. by Affecting Rhizosphere Microecology
Source: Microorganisms. 2025 Jan 9;13(1):125. doi: 10.3390/microorganisms13010125 (PMC11767283; doi:10.3390/microorganisms13010125)
Supplement: Supplementary file 1 [file microorganisms-13-00125-s001.zip]

Archive with 1 entries (1 files):
- 3 supplementary materials-20241204.pdf
